# Supplementary material for: Prognostic Value of Pretreatment Neutrophil-to-Lymphocyte Ratio in HER2-Positive Metastatic Breast Cancer
Source: Curr Oncol. 2022 Aug 25;29(9):6154–66. doi: 10.3390/curroncol29090483 (PMC9498194; doi:10.3390/curroncol29090483)
Supplement: Supplementary file 1 [file curroncol-29-00483-s001.zip]

Archive with 1 entries (1 files):
- curroncol-1836592-supplementary.pdf
